# Supplementary material for: Comparison of Missing Data Infilling Mechanisms for Recovering a Real-World Single Station Streamflow Observation
Source: Int J Environ Res Public Health. 2021 Aug 7;18(16):8375. doi: 10.3390/ijerph18168375 (PMC8394992; doi:10.3390/ijerph18168375)
Supplement: Supplementary file 1 [file ijerph-18-08375-s001.zip]

Archive with 1 entries (1 files):
- ijerph-1301151-supplementary.pdf
